# Supplementary material for: Molecular Dynamics Insight into the Lipid II Recognition by Type A Lantibiotics: Nisin, Epidermin, and Gallidermin
Source: Micromachines (Basel). 2021 Sep 28;12(10):1169. doi: 10.3390/mi12101169 (PMC8538299; doi:10.3390/mi12101169)
Supplement: Supplementary file 1 [file micromachines-12-01169-s001.zip]

Archive with 1 entries (1 files):
- micromachines-1383097-supplementary.pdf
